# Supplementary material for: Local adaptation of a bacterium is as important as its presence in structuring a natural microbial community
Source: Nat Commun. 2016 Aug 9;7:12453. doi: 10.1038/ncomms12453 (PMC4980492; doi:10.1038/ncomms12453)
Supplement: Supplementary Data 1 — List of the SNPs and INDELs present in each of the six locally adapted P. fluorescens SBW25 clone. [file ncomms12453-s1.xlsx]

## Sheet: Hoja1
	Supplementary Data 1: List of the SNPs and INDELs present in each of the six locally adapted P. fluorescens SBW25 clone.
	SBW25 clone	Position	Ref_SBW25	Alt_SNP	aachange	Gene	Product Name	Subcelullar localization	Biological process (GO term)	Functional category
	1, 3	94165	A	G	D389G	Gltp	Glutamate/aspartate:proton symporter	Cytoplasmic membrane	Na+/H+-dicarboxylate symporters	Transport
	5	51413	A	G	T44A	PFLU0052	Putative dehydrogenase	Unknown	Choline dehydrogenase and related flavoproteins	Catalytic activity
	5	343782	C	T	D155N	PFLU0310	Hypothetical protein	Cytoplasmic	Unknown	Unknown
	5	514174	A	G	V357A	PFLU0458	Hypothetical protein	Cytoplasmic membrane	Cyclase activity	Catalytic activity
	1, 5	657145	A	G	V470A	Urec	Urease subunit alpha	Cytoplasmic	Urea metabolic process	Resource utilization
	4	662030	A	G	L7P	PFLU0584	Putative amina acid ABC transporter ATP-binding protein	Cytoplasmic membrane	ATP-binding cassette (ABC) transporter complex, substrate-binding subunit-containing	Cellular component
	1	905706	C	T	R210C	PFLU0804	Putative PTS system multiphosphoryl transfer protein	Cytoplasmic	Phosphoenolpyruvate-dependent sugar phosphotransferase system	Resource utilization
	1	913633	C	T	R427H	PFLU0808	Putative transporter-like membrane protein	Cytoplasmic membrane	Sulfite reductase complex (NADPH)	Cellular component
	1	991540	C	T	G433S	Rpon	RNA polymerase factor sigma-54	Cytoplasmic	Sigma factor activity	Resource utilization
	1, 3	1098496	G	A	A152V	PFLU0988	Putative alginate biosynthesis-like protein	Periplasmic	Efflux pump membrane protein (multidrug resistance protein A)	Drug transport
	1	1172908	C	T	P217L	Lepb	Signal peptidase I	Cytoplasmic membrane	Protein secretion	Resource utilization
	1	1310239	T	C	F565S	PFLU1175	Putative transporter-like membrane protein	Cytoplasmic membrane	Response to drug	Drug transport
	1, 3	1657279	G	C	A360P	PFLU1511	Hypothetical protein	Outer membrane	Surface lipoprotein	Transport
	5	1733355	A	G	K160R	PFLU1581	Putative RHS repeat-like protein	Outer membrane	Rhs family protein	Cellular component
	4	1855232	T	C	Y236C	PFLU1686	Putative ABC transporter ATP-binding protein	Cytoplasmic membrane	ABC-type multidrug transport system, atpase component	Resource utilization
	1	1864551	C	T	A42T	PFLU1694	Hypothetical protein	Cytoplasmic	Paai_thioesterase	Catalytic activity
	1	1996105	A	G	D96G	PFLU1829	Putative transporter-like membrane protein	Cytoplasmic membrane	Arabinose efflux permease	Resource utilization
	1	2276326	T	C	V54A	PFLU2096	Hypothetical protein	Extracellular	Unknown	Unknown
	1	2279674	G	A	A220T	PFLU2099	Hypothetical protein	Cytoplasmic	Methylisocitrate lyase activity	Catalytic activity
	5	2705091	A	G	V76A	PFLU2489	Putative chloride transport channel membrane protein	Cytoplasmic membrane	Chloride channel protein eric	Cellular component
	1	2706252	C	T	W266	PFLU2490	Putative EAL/GGDEF domain-containing signaling protein	Cytoplasmic membrane	Cyclase activity	Catalytic activity
	5	3041933	G	A	R101H	PFLU2753	UDP pyrophosphate phosphatase	Cytoplasmic membrane	Undecaprenyl-diphosphatase activity	Unknown
	1	3100383	C	T	T5I	PFLU2809	Arac family transcriptional regulator	Cytoplasmic	Arac-type DNA-binding domain-containing proteins	Regulation biological process
	1	3186144	T	C	L101P	PFLU2923	Putative cation efflux protein	Cytoplasmic membrane	Cation/multidrug efflux pump	Drug transport
	1	3234722	C	T	G227D	PFLU2961	Arsenical pump membrane protein	Cytoplasmic membrane	Response to arsenic-containing substance	Response to stimulus
	4	3363207	A	G	Y108H	PFLU3083	Putative dioxygenase	Cytoplasmic	Catechol 2,3-dioxygenase activity	Catalytic activity
	3	3533229	G	A	A354T	PFLU3221	Putative syrp-like protein	Cytoplasmic	Cellular modified amino acid biosynthetic process	Resource utilization
	1, 3	3575758	G	A	A116V	PFLU3233	Putative general secretory pathway protein	Unknown	Type II secretory pathway, component pulm	Transport
	5	3732246	G	A	G293E	PFLU3370	Hypothetical protein	Cytoplasmic membrane	Oxidoreductase activity	Catalytic activity
	5	3883031	G	A	G17D	PFLU3508	Hypothetical protein	Cytoplasmic membrane	Unknown	Unknown
	1	4284682	C	T	A189T	PFLU3884	Putative acyl-coa dehydrogenase family protein	Cytoplasmic	Acyl-coa dehydrogenases	Catalytic activity
	5	4349929	G	A	H367Y	PFLU3940	Allantoate amidohydrolase	Cytoplasmic	Acetylornithine deacetylase/Succinyl-diaminopimelate desuccinylase and related deacylases	Catalytic activity
	5	4360689	T	C	L349P	PFLU3948	Putative family S43 non-peptidase protein	Outer membrane	Unknown	Unknown
	5	4746694	C	T	R86H	PFLU4304	Lysr family transcriptional regulator	Cytoplasmic	Transcriptional regulator	Regulation biological process
	1	4979308	G	A	A269T	PFLU4512	Putative transmembrane transport protein	Cytoplasmic membrane	Purine-cytosine permease and related proteins	Catalytic activity
	1	5072632	T	C	N687S	PFLU4600	Putative regulatory protein	Cytoplasmic membrane	Cyclase activity	Catalytic activity
	1	5270009	T	C	F102S	PFLU4789	Putative glycerophosphoryl diester phosphodiesterase	Periplasmic	Glycerophosphoryl diester phosphodiesterase	Catalytic activity
	4	5854019	A	G	T29A	PFLU5328	Hypothetical protein	Cytoplasmic membrane	Putative threonine efflux protein	Resource utilization
	4	5857915	G	A	G1085S	PFLU5329	Putative sensory box GGDEF/EAL domain-containing protein	Cytoplasmic membrane	Signal transduction	Regulation biological process
	5	6157117	T	C	Y334H	PFLU5618	Hypothetical protein	Unknown	Predicted phosphatase	Resource utilization
	1	6449611	A	G	V603A	PFLU5895	Putative tonb-dependent membrane receptor protein	Outer membrane	Transmembrane transporter activity	Transport
	4	6401442	T	C	H219R	Potf1	Putrescine ABC transporter substrate-binding periplasmic protein	Periplasmic	ATP-binding cassette (ABC) transporter complex, substrate-binding subunit-containing	Membrane component
	4	6558158	A	G	Y261C	Recg	ATP-dependent DNA helicase recg	Cytoplasmic	DNA recombination	DNA binding
	SBW25 clone	Position	Ref_SBW25	Alt_INS	Effect	Gene	Product Name	Subcelullar localization	Biological process (GO term)	Functional category
	1	889360	C	CG	FRAME_SHIFT	PFLU0788	Zinc-binding protein	Unknown	Regulation of transcription, DNA-templated	Regulation biological process
	2,3,4,5,6	1211747	C	CG	FRAME_SHIFT	PFLU1093	Putative fimbrial outer membrane usher protein	Outer membrane	Protein binding	Transport
	4	1568003	A	AG	FRAME_SHIFT	PFLU1420	Lysr family transcriptional regulator	Cytoplasmic	Sequence-specific DNA binding transcription factor activity	Regulation biological process
	2,6	1832806	C	CG	FRAME_SHIFT	PFLU1668	Putative polysaccharide biosynthesis-related membrane protein	Cytoplasmic membrane	Biosynthetic process	Catalytic activity
	5	2291197	T	TG	FRAME_SHIFT	Coda	Cytosine deaminase	Cytoplasmic	Hydrolase activity, acting on carbon-nitrogen	Resource utilization
	5	2349132	A	AC	FRAME_SHIFT	PFLU2169	Putative luxr family regulatory protein	Cytoplasmic	DNA binding	Regulation biological process
	1,3	2633056	T	TG	FRAME_SHIFT	PFLU2423	Putative type II secretion pathway protein D	Outer membrane	Protein secretion by the type II secretion system	Transport
	1,3	3512281	C	CG	FRAME_SHIFT	PFLU3208	Amidase	Cytoplasmic	Carbon-nitrogen ligase activity	Resource utilization
	1,2,3,4,5,6	3590042	G	GT	FRAME_SHIFT	PFLU3246	Putative adhesin	Outer membrane	Unknown	Unknown
	1	4052005	G	GC	FRAME_SHIFT	PFLU3658	Putative extracellular polysaccharide biosynthesis protein	Cytoplasmic membrane	Unknown	Unknown
	1,2,3,4,5,6	4639373	T	TG	FRAME_SHIFT	PFLU4198	Putative sensory box GGDEF/EAL domain-containing protein	Cytoplasmic membrane	Signal transducer activity	Regulation biological process
	1,2,3,4,5,6	5206894	G	GC	FRAME_SHIFT	PFLU4727	Hypothetical protein	Unknown	Unknown	Unknown
	5	5801037	G	GC	FRAME_SHIFT	PFLU5282A	Putative DNA invertase	Cytoplasmic	DNA recombination	DNA binding
