# Supplementary material for: Local adaptation of a bacterium is as important as its presence in structuring a natural microbial community
Source: Nat Commun. 2016 Aug 9;7:12453. doi: 10.1038/ncomms12453 (PMC4980492; doi:10.1038/ncomms12453)
Supplement: Supplementary Data 2 — List of index adapter primer sequences used for each sample. [file ncomms12453-s2.xlsx]

## Sheet: Hoja1
	Supplementary Data 2: List of index adapter primer sequences used for each sample.
	Sample ID	Indexed Primer Sequence
	A1	AACTCGTCGATG
	A2	AACTGTGCGTAC
	A3	AAGAGATGTCGA
	A4	AAGCTGCAGTCG
	A5	AATCAGTCTCGT
	A6	AATCGTGACTCG
	B1	ACACGAGCCACA
	B2	ACACGGTGTCTA
	B3	ACACTAGATCCG
	B4	ACACTGTTCATG
	B5	ACAGACCACTCA
	B6	ACAGAGTCGGCT
	C1	ACAGTGCTTCAT
	C2	ACAGTTGCGCGA
	C3	ACATCACTTAGC
	C4	ACATGATCGTTC
	C5	ACATGTCACGTG
	C6	ACATTCAGCGCA
	D1	CAACACGCACGA
	D2	CAACTATCAGCT
	D3	CAACTCATCGTA
	D4	CAAGATCGACTC
	D5	CACACGTGAGCA
	D6	CACAGCTCGAAT
	E1	CACATTGTGAGC
	E2	CACGACAGGCTA
	E3	CACGGACTATAC
	E4	CACGTCGATGGA
	E5	CACGTGACATGT
	E6	CACTACTGTTGA
	F1	CAGACATTGCGT
	F2	CAGACTCGCAGA
	F3	CAGAGGAGCTCT
	F4	CAGATACACTTC
	F5	CAGATCGGATCG
	F6	CAGCACTAAGCG
	G1	ACTGACAGCCAT
	G2	ACTGATCCTAGT
	G3	ACTGTACGCGTA
	G4	ACTGTCGAAGCT
	G5	ACTGTGACTTCA
	G6	ACTTGTAGCAGC
	H1	CTACACAAGCAC
	H2	CTACATCTAAGC
	H3	CTACGCGTCTCT
	H4	CTACTACAGGTG
	H5	CTACTGATATCG
	H6	CTAGAACGCACT
	I1	CTAGTCAGCTGA
	I2	CTATAGTCGTGT
	I3	CTATCAGTGTAC
	I4	CTATGCTTGATG
	I5	CTCAATGACTCA
	I6	CTCATGTACAGT
	J1	CTCGATTAGATC
	J2	CTCGCACATATA
	J3	CTCTCTACCTGT
	J4	TAACAGTCGCTG
	J5	TAACTCTGATGC
	J6	TAAGCGCAGCAC
	K1	TACAGATGGCTC
	K2	TACAGTCTCATG
	K3	TACATCACCACA
	K4	TACGATGACCAC
	K5	TACGGTATGTCT
	K6	TACGTGTACGTG
